# Supplementary material for: Kondo scattering in underdoped Nd1−xSrxNiO2 infinite-layer superconducting thin films
Source: Natl Sci Rev. 2023 Apr 25;10(11):nwad112. doi: 10.1093/nsr/nwad112 (PMC10561711; doi:10.1093/nsr/nwad112)
Supplement: nwad112_Supplemental_File [file nwad112_supplemental_file.zip]

Archive with 1 entries (1 files):
- reference library file.enl
